# Supplementary material for: Mid-Arm Muscle Circumference or Body Weight-Standardized Hand Grip Strength in the GLIM Superiorly Predicts Survival in Chinese Colorectal Cancer Patients
Source: Nutrients. 2022 Dec 5;14(23):5166. doi: 10.3390/nu14235166 (PMC9739446; doi:10.3390/nu14235166)
Supplement: Supplementary file 1 [file nutrients-14-05166-s001.zip]

Archive with 1 entries (1 files):
- nutrients-1999589-supplementary.pdf
